# Supplementary material for: Can ultrasound parameters predict the diagnostic yield of diuretic renal scintigraphy in pediatric hydronephrosis?
Source: PLoS One. 2025 May 19;20(5):e0324446. doi: 10.1371/journal.pone.0324446 (PMC12088069; doi:10.1371/journal.pone.0324446)
Supplement: S1 File — (CSV) [file pone.0324446.s001.csv]

id	age_in_months	months	ht	wt	sex	creatinine	sfu	rpd	parenthick	corthick	kidney_size	pyrthick	erpf	diff_function	diuhalf	pvoid_retention	result	result_dx_v_nondx	result_obst_v_other
001	31	0	85	11	male	0.4	Grade 0	2	11	5	63	6	257	70	8	none	Normal	Diagnostic	N/Ind/Non-obst
001	31	0	85	11	male	0.4	Grade 4	29	3	2	72	1	111	30		none	Obstructed	Diagnostic	Obstructed
002	33	3	86	11	male	0.5	Grade 1		10	6	56	4	135	61	6	none	Non-obstructed	Diagnostic	N/Ind/Non-obst
002	33	3	86	11	male	0.5	Grade 0		11	4	58	7	88	39	3	none	Normal	Diagnostic	N/Ind/Non-obst
003	45	1	96	15	male	0.5	Grade 0	0	13	5	60	8	243	83	7	none	Normal	Diagnostic	N/Ind/Non-obst
003	45	1	96	15	male	0.5	Grade 3	20	3	2	72	1	48	17	41	none	Obstructed	Diagnostic	Obstructed
004	19	4	80	10	male		Grade 0	2	12	4	61	8	167	42	4	none	Normal	Diagnostic	N/Ind/Non-obst
004	19	4	80	10	male		Grade 0	0	11	4	66	7	227	58	7	none	Normal	Diagnostic	N/Ind/Non-obst
005	42	1	97	15	female	0.4	Grade 0	0	10	4	64	6	218	50	6	none	Normal	Diagnostic	N/Ind/Non-obst
005	42	1	97	15	female	0.4	Grade 4	9	6	0	69	0	216	50	387	none	Obstructed	Diagnostic	Obstructed
006	16	1	80	11	male	0.3	Grade 4	28	6	4	97	2	181	48	221	none	Obstructed	Diagnostic	Obstructed
006	16	1	80	11	male	0.3	Grade 3	13	11	4	77	7	197	52	7	none	Non-obstructed	Diagnostic	N/Ind/Non-obst
007	15	5	90	10	male	0.3	Grade 3	3	8	3	61	5	189	53	22	none	Obstructed	Diagnostic	Obstructed
007	15	5	90	10	male	0.3	Grade 1	11	9	2	65	7	171	47	24	none	Obstructed	Diagnostic	Obstructed
008	35	4	88	10	male	0.3	Grade 3	6	11	4	53	8	222	54	19	retention	Indeterminate	Non-diagnostic	N/Ind/Non-obst
008	35	4	88	10	male	0.3	Grade 2	11	13	4	60	9	187	46	21	retention	Obstructed	Diagnostic	Obstructed
009	17	5	76	10	female	0.3	Grade 4		3	1	87	2	163	43	64	none	Obstructed	Diagnostic	Obstructed
009	17	5	76	10	female	0.3	Grade 0	0	13	5	67	8	219	57	3	none	Non-obstructed	Diagnostic	N/Ind/Non-obst
010	32	1	90	14	female	0.3	Grade 4	29	7	3	99	4	186	43	482	marked retention	Obstructed	Diagnostic	Obstructed
010	32	1	90	14	female	0.3	Grade 0	0	12	4	74	8	244	57	5	no retention	Normal	Diagnostic	N/Ind/Non-obst
011	11	3	71	8	male	0.3	Grade 0	0	10	4	51	6	168	49	4	none	Normal	Diagnostic	N/Ind/Non-obst
011	11	3	71	8	male	0.3	Grade 1		10	6	63	4	176	51	6	none	Non-obstructed	Diagnostic	N/Ind/Non-obst
012	11	4	65	9	female	0.3	Grade 0	0	13	5	54	8	321	78	5	none	Normal	Diagnostic	N/Ind/Non-obst
012	11	4	65	9	female	0.3	Grade 1	9	0	0	38	0	88	22	20	none	Indeterminate	Non-diagnostic	N/Ind/Non-obst
013	5	0	67	7	male	0.3	Grade 4	37	4	2	70	2	132	38	27	none	Obstructed	Diagnostic	Obstructed
013	5	0	67	7	male	0.3	Grade 3	11	12	4	67	8	213	62	15	none	Indeterminate	Non-diagnostic	N/Ind/Non-obst
014	21	4	90	14	male	0.3	Grade 3	18	12	5	68	6	228	57	46	marked retention	Obstructed	Diagnostic	Obstructed
014	21	4	90	14	male	0.3	Grade 2	4	8	4	81	5	172	43	30	enlarged + retention	Obstructed	Diagnostic	Obstructed
015	4	1	65	7	male	0.3	Grade 0	0	9	3	52	7	172	52	9	none	Normal	Diagnostic	N/Ind/Non-obst
015	4	1	65	7	male	0.3	Grade 1	3	10	4	47	6	159	48	16	none	Indeterminate	Non-diagnostic	N/Ind/Non-obst
016	13	1	75	9	male	0.3	Grade 1	4	10	5	57	6	174	51	15	marked retention	Indeterminate	Non-diagnostic	N/Ind/Non-obst
016	13	1	75	9	male	0.3	Grade 0	0	15	7	55	8	170	49	6	no retention	Normal	Diagnostic	N/Ind/Non-obst
017	11	0	73	10	male	0.4	Grade 1	14	11	4	70	7	224	54	11	none	Indeterminate	Non-diagnostic	N/Ind/Non-obst
017	11	0	73	10	male	0.4	Grade 2	12	13	4	68	9	189	46	6	none	Non-obstructed	Diagnostic	N/Ind/Non-obst
018	30	4	95	19	male	0.3	Grade 0	0	14	3	71	11	486	74	6	none	Normal	Diagnostic	N/Ind/Non-obst
018	30	4	95	19	male	0.3	Grade 0	0	8	2	48	7	172	26	12	none	Indeterminate	Non-diagnostic	N/Ind/Non-obst
019	22	4	85	12	female	0.2	Grade 1	7	15	7	72	8	348	88	5	no retention	Normal	Diagnostic	N/Ind/Non-obst
019	22	4	85	12	female	0.2	Grade 1	4	7	2	55	6	45	12	3	minimal retention	Non-obstructed	Diagnostic	N/Ind/Non-obst
020	2	3	54	6	male	0.4	Grade 2	5	12	4	64	8	172	94	22	marked retention	Obstructed	Diagnostic	Obstructed
020	2	3	54	6	male	0.4					64		12	6		no uptake	Indeterminate	Non-diagnostic	N/Ind/Non-obst
021	45	1	97	13	female	0.3	Grade 0	2	14	6	69	8	299	64	4	no retention	Non-obstructed	Diagnostic	N/Ind/Non-obst
021	45	1	97	13	female	0.3	Grade 1	2	13	4	53	10	166	36	8	no retention	Non-obstructed	Diagnostic	N/Ind/Non-obst
022	7	0	68	7	male	0.3	Grade 0	0	10	3	53	7	156	58	8	minimal retention	Non-obstructed	Diagnostic	N/Ind/Non-obst
022	7	0	68	7	male	0.3	Grade 4		3	2	81	1	115	42	51	marked retention	Obstructed	Diagnostic	Obstructed
023	11	6	71	9	male	0.3	Grade 1	12	15	7	64	7	235	91	8	none	Non-obstructed	Diagnostic	N/Ind/Non-obst
023	11	6	71	9	male	0.3	Grade 0	0	4	1	32	3	22	9	12	none	Indeterminate	Non-diagnostic	N/Ind/Non-obst
024	2	0	60	6	male	0.3	Grade 0	0	9	3	50	6	135	46	6	none	Non-obstructed	Diagnostic	N/Ind/Non-obst
024	2	0	60	6	male	0.3	Grade 2	8	8	2	54	5	161	54	15	none	Indeterminate	Non-diagnostic	N/Ind/Non-obst
025	14	0	70	8	male	0.3	Grade 0	0	10	3	54	6	190	49	10	none	Normal	Diagnostic	N/Ind/Non-obst
025	14	0	70	8	male	0.3	Grade 1	5	9	3	62	7	195	51	10	none	Non-obstructed	Diagnostic	N/Ind/Non-obst
026	5	0	63	9	male	0.3	Grade 0	2	12	5	57	7	119	46	11	none	Indeterminate	Non-diagnostic	N/Ind/Non-obst
026	5	0	63	9	male	0.3	Grade 1	2	8	3	52	5	139	54	10	none	Non-obstructed	Diagnostic	N/Ind/Non-obst
027	0	0	49	3	male	0.3	Grade 2	4	8	3	52	4	127	48	17	none	Indeterminate	Non-diagnostic	N/Ind/Non-obst
027	0	0	49	3	male	0.3	Grade 0	0	8	3	47	5	136	52	7	none	Non-obstructed	Diagnostic	N/Ind/Non-obst
028	3	3	60	5	female	0.2	Grade 0	0	8	3	44	5	158	51	4		Normal	Diagnostic	N/Ind/Non-obst
028	3	3	60	5	female	0.2	Grade 4	27	2	1	78	1	154	49			Indeterminate	Non-diagnostic	N/Ind/Non-obst
029	5	0	64	8	male	0.2	Grade 1	5	11	3	63	8	193	49	5	no retention	Normal	Diagnostic	N/Ind/Non-obst
029	5	0	64	8	male	0.2	Grade 2	10	11	4	58	7	198	51	5	minimal retention	Non-obstructed	Diagnostic	N/Ind/Non-obst
030	2	1	57	5	male	0.3							91	40		marked retention	Obstructed	Diagnostic	Obstructed
030	2	1	57	5	male	0.3							138	60	23	some retention	Obstructed	Diagnostic	Obstructed
031	8	3	62	4	male	0.2	Grade 0	2	12	5	42	7	65	31	3	no retention	Non-obstructed	Diagnostic	N/Ind/Non-obst
031	8	3	62	4	male	0.2	Grade 1	6	11	6	48	7	142	69	3	minimal retention	Non-obstructed	Diagnostic	N/Ind/Non-obst
032	5	1	58	5	male	0.2	Grade 0	0	11	4	55	7	142	45	5	none	Normal	Diagnostic	N/Ind/Non-obst
032	5	1	58	5	male	0.2		0	11	4	52	7	176	55	4	none	Non-obstructed	Diagnostic	N/Ind/Non-obst
033	38	0	72	8	male	0.3	Grade 1	6	11	5	58	6	204	52	12	minimal retention	Indeterminate	Non-diagnostic	N/Ind/Non-obst
033	38	0	72	8	male	0.3	Grade 1	6	10	4	59	7	188	48	26	some retention	Obstructed	Diagnostic	Obstructed
034	2	0	58	6	female	0.3	Grade 2	8	7	2	53	5	133	47	17	marked retention	Indeterminate	Non-diagnostic	N/Ind/Non-obst
034	2	0	58	6	female	0.3	Grade 0	0	5	2	39	3	153	53	3	no retention	Non-obstructed	Diagnostic	N/Ind/Non-obst
035	20	1	77	12	male	0.2	Grade 2	8	12	7	57	6	190	46	16	none	Normal	Diagnostic	N/Ind/Non-obst
035	20	1	77	12	male	0.2	Grade 4	20	6	2	67	4	219	54	81	none	Obstructed	Diagnostic	Obstructed
036	1	0	62	6	male	0.3	Grade 2	14	8	2	58	6	147	45	34	none	Obstructed	Diagnostic	Obstructed
036	1	0	62	6	male	0.3	Grade 4	45	3	3	91	0	180	55	50	none	Indeterminate	Non-diagnostic	N/Ind/Non-obst
037	1	1	53	5	male	0.3	Grade 2	5	8	2	50	6	110	45	12	no retention	Normal	Diagnostic	N/Ind/Non-obst
037	1	1	53	5	male	0.3	Grade 0	4	6	3	49	3	135	55		no retention	Normal	Diagnostic	N/Ind/Non-obst
038	12	0	72	9	male	0.2	Grade 2	8	12	4	62	8	182	51	11	some retention	Indeterminate	Non-diagnostic	N/Ind/Non-obst
038	12	0	72	9	male	0.2	Grade 1	7	13	5	57	8	174	49	15	some retention	Normal	Diagnostic	N/Ind/Non-obst
039	24	4	90	17	female	0.3	Grade 4	11	10	6	105	4	109	29	4	none	Non-obstructed	Diagnostic	N/Ind/Non-obst
039	24	4	90	17	female	0.3	Grade 0	0	9	5	69	4	268	71	6	none	Normal	Diagnostic	N/Ind/Non-obst
040	15	1	75	10	male	0.4	Grade 4	20	1	1	46	0	2	1	2	none	Indeterminate	Non-diagnostic	N/Ind/Non-obst
040	15	1	75	10	male	0.4	Grade 3	10	9	3	60	6	257	99	9	none	Non-obstructed	Diagnostic	N/Ind/Non-obst
041	1	1	55	5	female	0.5	Grade 0	0	8	3	43	5	145	52	17	none	Indeterminate	Non-diagnostic	N/Ind/Non-obst
041	1	1	55	5	female	0.5	Grade 2	6	9	2	44	7	134	48	22	none	Obstructed	Diagnostic	Obstructed
042	17	4	80	12	male	0.3	Grade 0	2	13	6	70	7	261	71	8	no retention	Normal	Diagnostic	N/Ind/Non-obst
042	17	4	80	12	male	0.3	Grade 4	14	9	3	78	5	107	29	427	some retention	Obstructed	Diagnostic	Obstructed
043	7	0	52	7	male	0.3	Grade 0	3	10	3	56	7	162	54	13	none	Indeterminate	Non-diagnostic	N/Ind/Non-obst
043	7	0	52	7	male	0.3	Grade 4	34	4	2	68	1	137	46	333	none	Obstructed	Diagnostic	Obstructed
044	7	3	61	6	female	0.2		43	6	3	64	3	136	46		none	Obstructed	Diagnostic	Obstructed
044	7	3	61	6	female	0.2		11	10	4	64	7	160	54	25	none	Obstructed	Diagnostic	Obstructed
045	17	5	74	10	female	0.2	Grade 1	20	10	3	71	7	199	47	118	markedly retention	Obstructed	Diagnostic	Obstructed
045	17	5	74	10	female	0.2	Grade 1	5	9	4	66	5	221	53	19	some retention	Indeterminate	Non-diagnostic	N/Ind/Non-obst
046	10	1	79	14	male	0.4	Grade 1	6	8	3	62	4	133	44	5	no retention	Non-obstructed	Diagnostic	N/Ind/Non-obst
046	10	1	79	14	male	0.4	Grade 2	7	8	3	68	4	168	56	11	some retention	Indeterminate	Non-diagnostic	N/Ind/Non-obst
047	14	6	72	8	male	0.2	Grade 0	0	11	3	58	8	198	20	7	none	Normal	Diagnostic	N/Ind/Non-obst
047	14	6	72	8	male	0.2	Grade 4		5		78		189	80		none	Indeterminate	Non-diagnostic	N/Ind/Non-obst
048	4	1	63	8	male	0.2	Grade 2	15	10	4	61	6	208	56	3	minimal retention	Non-obstructed	Diagnostic	N/Ind/Non-obst
048	4	1	63	8	male	0.2	Grade 1	5	10	3	58	7	163	44	6	minimal retention	Normal	Diagnostic	N/Ind/Non-obst
049	1	0	50	3	female	0.3	Grade 1	2	10	2	40	7	115	50	8	some retention	Non-obstructed	Diagnostic	N/Ind/Non-obst
049	1	0	50	3	female	0.3	Grade 0	1	11	3	38	8	115	50	7	some retention	Normal	Diagnostic	N/Ind/Non-obst
050	1	1	56	6	male	0.4	Grade 0	0	0	0	63	0	6	2	1	no retention	Indeterminate	Non-diagnostic	N/Ind/Non-obst
050	1	1	56	6	male	0.4	Grade 4	20	2	1	73	1	274	98		markedly retention	Obstructed	Diagnostic	Obstructed
051	26	0	89	13	male	0.5	Grade 2	8	11	4	68	4	218	49	5	some retention	Non-obstructed	Diagnostic	N/Ind/Non-obst
051	26	0	89	13	male	0.5	Grade 0	0	12	5	66	8	228	51	2	some retention	Normal	Diagnostic	N/Ind/Non-obst
052	10	0	72	8	male	0.2	Grade 1	2	10	3	59	7	168	47	7	some retention	Non-obstructed	Diagnostic	N/Ind/Non-obst
052	10	0	72	8	male	0.2	Grade 2	5	13	4	53	8	190	53	11	minimal retention	Indeterminate	Non-diagnostic	N/Ind/Non-obst
053	25	0	86	13	male	0.7	Grade 4	17	1	1	34	0	4	2	5	none	Indeterminate	Non-diagnostic	N/Ind/Non-obst
053	25	0	86	13	male	0.7	Grade 3	16	11	5	75	7	159	98	8	none	Non-obstructed	Diagnostic	N/Ind/Non-obst
054	34	1	93	14	male	0.8	Grade 3	14	11	3	75	7	140	99	31	some retention	Obstructed	Diagnostic	Obstructed
054	34	1	93	14	male	0.8	Grade 4	17	2	2	35	0	1	1	3	no retention	Indeterminate	Non-diagnostic	N/Ind/Non-obst
055	1	1	35	6	male	0.3	Grade 1	6	8	2	41	6	101	51	8	no retention	Normal	Diagnostic	N/Ind/Non-obst
055	1	1	35	6	male	0.3	Grade 1	8	8	2	40	6	98	49	14	no retention	Normal	Diagnostic	N/Ind/Non-obst
056	1	0	54	4	male	0.4	Grade 4	4	5	2	42	3	115	50		markedly retention	Obstructed	Diagnostic	Obstructed
056	1	0	54	4	male	0.4	Grade 4	14	3	1	61	2	115	50		markedly retention	Obstructed	Diagnostic	Obstructed
057	8	0	70	7	male	0.3	Grade 4	14	4	2	69	1	164	52	22	none	Obstructed	Diagnostic	Obstructed
057	8	0	70	7	male	0.3	Grade 2	10	5	3	58	2	150	48	6	none	Non-obstructed	Diagnostic	N/Ind/Non-obst
058	26	8	78	10	male	0.2	Grade 0	1	12	4	68	8	166	77		none	Normal	Diagnostic	N/Ind/Non-obst
058	26	8	78	10	male	0.2	Grade 4	12	3	3	80	0	50	23	45	none	Indeterminate	Non-diagnostic	N/Ind/Non-obst
059	2	2	55	5	male	0.2	Grade 3	11	7	2	50	5	143	49	5	markedly retention	Non-obstructed	Diagnostic	N/Ind/Non-obst
059	2	2	55	5	male	0.2	Grade 0	3	6	2	45	4	148	51	3	minimal retention	Non-obstructed	Diagnostic	N/Ind/Non-obst
060	8	3	68	9	male	0.2	Grade 0	0	11	6	60	5	227	57	13	some retention	Normal	Diagnostic	N/Ind/Non-obst
060	8	3	68	9	male	0.2	Grade 4	36	1	1	99	0	168	43	25	markedly retention	Obstructed	Diagnostic	Obstructed
061	2	0	60	7	male	0.3	Grade 0	0	1	1	71	0	0	0	1	none	Indeterminate	Non-diagnostic	N/Ind/Non-obst
061	2	0	60	7	male	0.3	Grade 1	5	10	4	51	6	182	100	5	none	Normal	Diagnostic	N/Ind/Non-obst
062	37	4	91	13	male	0.8	Grade 0	2	10	3	59	7	173	50	16	minimal retention	Indeterminate	Non-diagnostic	N/Ind/Non-obst
062	37	4	91	13	male	0.8	Grade 4	27	3	1	94	2	174	50	346	markedly retention	Obstructed	Diagnostic	Obstructed
063	6	0	69	8	male	0.2	Grade 1	7	11	3	64	8	147	48	10	markedly retention	Indeterminate	Non-diagnostic	N/Ind/Non-obst
063	6	0	69	8	male	0.2	Grade 0	2	11	3	59	7	161	52	4	no retention	Normal	Diagnostic	N/Ind/Non-obst
064	4	2	63	7	male	0.3	Grade 4	27	2	2	75	0	204	57	27	markedly retention	Obstructed	Diagnostic	Obstructed
064	4	2	63	7	male	0.3	Grade 2	4	9	4	51	6	156	43		no retention	Normal	Diagnostic	N/Ind/Non-obst
065	2	1	57	7	male	0.8	Grade 0	4	9	2	48	7	151	56	4	minimal retention	Non-obstructed	Diagnostic	N/Ind/Non-obst
065	2	1	57	7	male	0.8	Grade 4	12	6	2	55	4	118	44	9	minimal retention	Non-obstructed	Diagnostic	N/Ind/Non-obst
066	2	0	64	6	male	0.2	Grade 0	2	9	3	47	6	143	48	3	no retention	Non-obstructed	Diagnostic	N/Ind/Non-obst
066	2	0	64	6	male	0.2	Grade 2	7	9	3	52	6	153	52	4	some retention	Non-obstructed	Diagnostic	N/Ind/Non-obst
067	4	3	61	8	male	0.3	Grade 4		4	4	57	0	140	48		none	Obstructed	Diagnostic	Obstructed
067	4	3	61	8	male	0.3	Grade 2		6	3	53	4	150	52	34	none	Obstructed	Diagnostic	Obstructed
